# Supplementary material for: Exploration of drug resistance mechanisms in triple negative breast cancer cells using a microfluidic device and patient tissues
Source: eLife. 2024 Mar 27;12:RP88830. doi: 10.7554/eLife.88830 (PMC10972559; doi:10.7554/eLife.88830)
Supplement: Figure 5—source data 1. [file elife-88830-fig5-data1.zip]

Archive with 4 entries (4 files):
- Figure 5A-source data 1.psd
- __MACOSX/._Figure 5A-source data 1.psd
- Figure 5A-source data 2.psd
- __MACOSX/._Figure 5A-source data 2.psd
